# Supplementary material for: Dairy Products: A Potential Source of Multidrug-Resistant Enterococcus faecalis and Enterococcus faecium Strains
Source: Foods. 2022 Dec 19;11(24):4116. doi: 10.3390/foods11244116 (PMC9778350; doi:10.3390/foods11244116)
Supplement: Supplementary file 1 [file foods-11-04116-s001.zip]

Archive with 1 entries (1 files):
- Supplementary Materials 2022.11.18 wysêane.pdf
